# Supplementary material for: A Novel mRNA-Mediated and MicroRNA-Guided Approach to Specifically Eradicate Drug-Resistant Hepatocellular Carcinoma Cell Lines by Se-Methylselenocysteine
Source: Antioxidants (Basel). 2021 Jul 7;10(7):1094. doi: 10.3390/antiox10071094 (PMC8301172; doi:10.3390/antiox10071094)
Supplement: Supplementary file 1 [file antioxidants-10-01094-s001.zip]

Archive with 1 entries (1 files):
- antioxidants-1232517-supplementary.pdf
